# Supplementary material for: Three-Dimensional Large-Scale Fused Silica Microfluidic Chips Enabled by Hybrid Laser Microfabrication for Continuous-Flow UV Photochemical Synthesis
Source: Micromachines (Basel). 2022 Mar 30;13(4):543. doi: 10.3390/mi13040543 (PMC9026117; doi:10.3390/mi13040543)
Supplement: Supplementary file 1 [file micromachines-13-00543-s001.zip]

Archive with 1 entries (1 files):
- micromachines-1649977-supplementary.pdf
